# Supplementary material for: New 1,2,3-Triazole Scaffold Schiff Bases as Potential Anti-COVID-19: Design, Synthesis, DFT-Molecular Docking, and Cytotoxicity Aspects
Source: Vaccines (Basel). 2021 Sep 11;9(9):1012. doi: 10.3390/vaccines9091012 (PMC8472185; doi:10.3390/vaccines9091012)
Supplement: Supplementary file 1 [file vaccines-09-01012-s001.zip]

Archive with 1 entries (1 files):
- vaccines-1341750-supplementary.pdf
